# Supplementary material for: Study on the In Vitro and In Vivo Antioxidant Activity and Potential Mechanism of Polygonum viviparum L
Source: Antioxidants (Basel). 2025 Jan 1;14(1):41. doi: 10.3390/antiox14010041 (PMC11762547; doi:10.3390/antiox14010041)
Supplement: Supplementary file 1 [file antioxidants-14-00041-s001.zip]

Archive with 1 entries (1 files):
- antioxidants-3371232-supplementary.xlsx
