# Supplementary material for: Study on the In Vitro and In Vivo Antioxidant Activity and Potential Mechanism of Polygonum viviparum L
Source: Antioxidants (Basel). 2025 Jan 1;14(1):41. doi: 10.3390/antiox14010041 (PMC11762547; doi:10.3390/antiox14010041)
Supplement: Supplementary file 1 [file antioxidants-14-00041-s001.zip › antioxidants-3371232-supplementary.xlsx]

## Sheet: Catalogue
	Catalogue of supplementary files
	Table S1	The screened active ingredients of PV
	Table S2	Results of PPI network analysis

## Sheet: Table S1
The screened bioactive ingredients of PV
		Name	Formula	Molecular Weight	CAS	OB	DL	Molecule smile	Ingredient ID	Related literatures
Ingredients with OB > 30%, DL ≥ 0.18	1	Beta-Sitosterol	C29H50O	414.7	83-46-5	0.3691	0.75	CCC(CCC(C)C1CCC2C1(CCC3C2CC=C4C3(CCC(C4)O)C)C)C(C)C	MOL000358
	2	Quercetin	C15H10O7	302.23	117-39-5	46.43	0.28	C1=CC(=C(C=C1C2=C(C(=O)C3=C(C=C(C=C3O2)O)O)O)O)O	MOL000098
	3	(+/-)-Catechin	C15H14O6	290.27	7295-85-4	49.68	0.24	C1C(C(OC2=CC(=CC(=C21)O)O)C3=CC(=C(C=C3)O)O)O	MOL000096
Ingredients with OB < 30% or DL < 0.18, but their antioxidant effects have been demonstrated in the literatures.	4	Daucosterol/Sitogluside	C35H60O6	576.8	474-58-8	0.2063	0.62	CCC(CCC(C)C1CCC2C1(CCC3C2CC=C4C3(CCC(C4)OC5C(C(C(C(O5)CO)O)O)O)C)C)C(C)C	MOL000357	[1] Mangathayaru, K. , Sarah, K. , & Balakrishna, K. . (2014). Estrogenic effect of erythrina variegata l. in prepubertal female rats. Indian Journal of Natural Products and Resources, 5(3), 223-227. DOI: 10.56042/ijnpr.v5i3.4189
										[2] Bouzghaia, B. , Moussa, M. T. B. , Goudjil, R. , Harkat, H. , & Pale, P. . (2020). Chemical composition, in vitro antioxidant and antibacterial activities of centaurea resupinata subsp. dufourii (dostál) greuter. Natural Product Research(2), 1-5. doi: 10.1080/14786419.2020.1715397
	5	Avicularin	C20H18O11	434.3	572-30-5	2.06	0.7	C1=CC(=C(C=C1C2=C(C(=O)C3=C(C=C(C=C3O2)O)O)OC4C(C(C(O4)CO)O)O)O)O	MOL007979	[1] Samant, N. P. , & Gupta, G. L. . (2022). Avicularin attenuates memory impairment in rats with amyloid beta-induced alzheimer's disease. Neurotoxicity Research. doi: 10.1007/s12640-021-00467-2
	6	Guaijaverin	C20H18O11	434.3	22255-13-6	29.65	0.7	C1C(C(C(C(O1)OC2=C(OC3=CC(=CC(=C3C2=O)O)O)C4=CC(=C(C=C4)O)O)O)O)O	MOL000702	[1] ícaro P. Caruso, Vilegas W , Fossey M A ,et al.Exploring the binding mechanism of Guaijaverin to human serum albumin: Fluorescence spectroscopy and computational approach[J].Spectrochimica Acta Part A Molecular & Biomolecular Spectroscopy, 2012, 97(none):449-455. doi: 10.1016/j.saa.2012.06.043.
										[2] Duarte R C , Contini S H T , Pereira P S ,et al.Effect of Costus spiralis (Jacq.) Roscoe Leaves, Methanolic Extract and Guaijaverin on Blood Glucose and Lipid Levels in a Type II Diabetic Rat Model[J].Chemistry & Biodiversity, 2018, 16.DOI:10.1002/cbdv.201800365.
	7	Isoquercetin	C21H20O12	464.4	482-35-9	3.86	0.78	C1=CC(=C(C=C1C2=C(C(=O)C3=C(C=C(C=C3O2)O)O)OC4C(C(C(C(O4)CO)O)O)O)O)O	MOL006769	[1] Jayachandran M , Wu Z , Ganesan K ,et al.Isoquercetin upregulates antioxidant genes, suppresses inflammatory cytokines and regulates AMPK pathway in streptozotocin-induced diabetic rats[J].Chemico-Biological Interactions, 2019, 303.DOI:10.1016/j.cbi.2019.02.017.
										[2] Chen M ,Li‑Hua Dai, Fei A ,et al.Isoquercetin activates the ERK1/2-Nrf2 pathway and protects against cerebral ischemia-reperfusion injury in vivo and in vitro[J].Experimental & Therapeutic Medicine, 2017, 13(4).DOI:10.3892/etm.2017.4093.
	8	Quercitrin	C21H20O11	448.4	522-12-3	4.04	0.74	CC1C(C(C(C(O1)OC2=C(OC3=CC(=CC(=C3C2=O)O)O)C4=CC(=C(C=C4)O)O)O)O)O	MOL000701	[1] Atun, S. , Arianingrum, R. , Cahyaningsih, L. , Pratiwi, F. A. , Kusumaningrum, R. , & Khairuddean, M. . (2020). Formulation and characterization of quercitrin nanoemulsion isolated from dendropthoe falcata and its antioxidant activity test. Rasayan Journal of Chemistry(03). DOI:10.31788/RJC.2020.1335868.
										[2] Wernecke M , Mullen C , Maher M ,et al.P1422 Development and validation of a real-time PCR assay for the detection of group B Streptococcus in pregnant women[J].International Journal of Antimicrobial Agents, 2007, 29:S396-S396.DOI:10.1016/S0924-8579(07)71261-X.
	9	Astragalin (Kaempferol 3-O-beta-d-glucoside)	C21H20O11	448.4	480-10-4	2.77	0.74	C1=CC(=CC=C1C2=C(C(=O)C3=C(C=C(C=C3O2)O)O)OC4C(C(C(C(O4)CO)O)O)O)O	MOL007228	[1] Han X X , Jiang Y P , Liu N ,et al.Protective effects of Astragalin on spermatogenesis in streptozotocin-induced diabetes in male mice by improving antioxidant activity and inhibiting inflammation[J].Biomedicine & Pharmacotherapy, 2019, 110:561-570.DOI:10.1016/j.biopha.2018.12.012.
	10	Luteolin 7-glucuronide	C21H18O12	462.4	29741-10-4	2.62	0.8	C1=CC(=C(C=C1C2=CC(=O)C3=C(C=C(C=C3O2)OC4C(C(C(C(O4)C(=O)O)O)O)O)O)O)O	MOL009070	[1] Set K , Seung H , Hong-Won S ,et al.Phytochemical Analysis of Agrimonia pilosa Ledeb, Its Antioxidant Activity and Aldose Reductase Inhibitory Potential[J].International Journal of Molecular Sciences, 2017, 18(2):379.DOI:10.3390/ijms18020379.
	11	Hyperoside	C21H20O12	464.4	482-36-0	6.94	0.77	C1=CC(=C(C=C1C2=C(C(=O)C3=C(C=C(C=C3O2)O)O)OC4C(C(C(C(O4)CO)O)O)O)O)O	MOL004368	[1] Kwon S H , Lee S R , Park Y J ,et al.Suppression of 6-Hydroxydopamine-Induced Oxidative Stress by Hyperoside Via Activation of Nrf2/HO-1 Signaling in Dopaminergic Neurons[J].Int J Mol Sci, 2019(23).DOI:10.3390/IJMS20235832.
	12	Chlorogenic Acid	C16H18O9	354.31	327-97-9	13.61	0.31	C1C(C(C(CC1(C(=O)O)O)OC(=O)C=CC2=CC(=C(C=C2)O)O)O)O	MOL003871	[1] Bender O , Atalay A .Polyphenol chlorogenic acid, antioxidant profile, and breast cancer[J]. 2021.DOI:10.1016/B978-0-12-819547-5.00028-6.
	13	Neochlorogenic acid	C16H18O9	354.31	906-33-2	18.05	0.33	C1C(C(C(CC1(C(=O)O)O)OC(=O)C=CC2=CC(=C(C=C2)O)O)O)O	MOL006407	[1] Chang Y X , Liu J , Bai Y ,et al.The Activity-Integrated Method for Quality Assessment of Reduning Injection by On-Line DPPH-CE-DAD[J].Plos One, 2014, 9(9):e106254.DOI:10.1371/journal.pone.0106254.
	14	Gallic Acid	C7H6O5	170.12	149-91-7	31.69	0.04	C1=C(C=C(C(=C1O)O)O)C(=O)O	MOL000513	[1] Punithavathi V R , Prince P S M , Kumar R ,et al.Antihyperglycaemic, antilipid peroxidative and antioxidant effects of gallic acid on streptozotocin induced diabetic Wistar rats[J].European Journal of Pharmacology, 2011, 650(1):465-471.DOI:10.1016/j.ejphar.2010.08.059.
	15	Rutin	C27H30O16	610.5	153-18-4	3.2	0.68	CC1C(C(C(C(O1)OCC2C(C(C(C(O2)OC3=C(OC4=CC(=CC(=C4C3=O)O)O)C5=CC(=C(C=C5)O)O)O)O)O)O)O)O	MOL000415	[1] Ekaette I , Saldaa M D A .Ultrasound processing of rutin in food-grade solvents: Derivative compounds, antioxidant activities and optical rotation - ScienceDirect[J].Food Chemistry, 2020.DOI:10.1016/j.foodchem.2020.128629.
	16	vitexin	C21H20O10	432.4	3681-93-4	3.05	0.71	C1=CC(=CC=C1C2=CC(=O)C3=C(O2)C(=C(C=C3O)O)C4C(C(C(C(O4)CO)O)O)O)O	MOL004925	[1] Khole S , Panat N A , Suryawanshi P ,et al.Comprehensive Assessment Of Antioxidant Activities of Apigenin Isomers: Vitexin and Isovitexin[J].Free Radicals & Antioxidants, 2016, 6(2):155-166.DOI:10.5530/fra.2016.2.5.
										[2] Ijaz M U , Batool M , Batool A ,et al.Protective effects of vitexin on cadmium-induced renal toxicity in rats[J].Saudi Journal of Biological Sciences, 2021(2).DOI:10.1016/j.sjbs.2021.06.040.
	17	(-)-Epicatechin	C15H14O6	290.27	490-46-0	28.93	0.24	C1C(C(OC2=CC(=CC(=C21)O)O)C3=CC(=C(C=C3)O)O)O	MOL006505	[1] A Y Q X , A Y G , B D G .Effects of epigallocatechin gallate, epigallocatechin and epicatechin gallate on the chemical and cell-based antioxidant activity, sensory properties, and cytotoxicity of a catechin-free model beverage - ScienceDirect[J].Food Chemistry, 2020, 339.DOI:10.1016/j.foodchem.2020.128060.

## Sheet: Table S2
Results of PPI network analysis
#node1	node2	node1_string_id	node2_string_id	combined_score
AKR1A1	NQO1	9606.ENSP00000361140	9606.ENSP00000319788	0.433
AKR1B1	EGFR	9606.ENSP00000285930	9606.ENSP00000275493	0.405
AKR1B1	CA1	9606.ENSP00000285930	9606.ENSP00000430656	0.416
AKR1B1	XDH	9606.ENSP00000285930	9606.ENSP00000368727	0.465
AKR1B1	PTGS2	9606.ENSP00000285930	9606.ENSP00000356438	0.608
AKR1B1	AKR1B10	9606.ENSP00000285930	9606.ENSP00000352584	0.908
AKR1B10	NQO1	9606.ENSP00000352584	9606.ENSP00000319788	0.52
AOX1	EGFR	9606.ENSP00000363832	9606.ENSP00000275493	0.608
AOX1	CYP1A2	9606.ENSP00000363832	9606.ENSP00000342007	0.935
AR	MMP2	9606.ENSP00000363822	9606.ENSP00000219070	0.415
AR	STAT3	9606.ENSP00000363822	9606.ENSP00000264657	0.995
AR	IGF1R	9606.ENSP00000363822	9606.ENSP00000268035	0.742
AR	EGFR	9606.ENSP00000363822	9606.ENSP00000275493	0.989
AR	BCL2L1	9606.ENSP00000363822	9606.ENSP00000302564	0.502
AR	SREBF1	9606.ENSP00000363822	9606.ENSP00000348069	0.52
AR	PTGS2	9606.ENSP00000363822	9606.ENSP00000356438	0.421
AR	MMP9	9606.ENSP00000363822	9606.ENSP00000361405	0.507
AR	KDM4A	9606.ENSP00000363822	9606.ENSP00000361473	0.756
AR	ESR1	9606.ENSP00000363822	9606.ENSP00000405330	0.49
AR	KDM4C	9606.ENSP00000363822	9606.ENSP00000370710	0.752
AR	CYP19A1	9606.ENSP00000363822	9606.ENSP00000379683	0.806
AR	CDK1	9606.ENSP00000363822	9606.ENSP00000378699	0.854
BACE1	MMP2	9606.ENSP00000318585	9606.ENSP00000219070	0.674
BACE1	EGFR	9606.ENSP00000318585	9606.ENSP00000275493	0.482
BACE1	LRP8	9606.ENSP00000318585	9606.ENSP00000303634	0.501
BACE1	LDLR	9606.ENSP00000318585	9606.ENSP00000454071	0.432
BACE1	PTGS2	9606.ENSP00000318585	9606.ENSP00000356438	0.434
BACE1	MAPT	9606.ENSP00000318585	9606.ENSP00000340820	0.747
BCL2	GFER	9606.ENSP00000381185	9606.ENSP00000248114	0.437
BCL2	STAT3	9606.ENSP00000381185	9606.ENSP00000264657	0.936
BCL2	BCL2L1	9606.ENSP00000381185	9606.ENSP00000302564	0.987
BCL2	CDK1	9606.ENSP00000381185	9606.ENSP00000378699	0.715
BCL2	ESR1	9606.ENSP00000381185	9606.ENSP00000405330	0.924
BCL2L1	MMP2	9606.ENSP00000302564	9606.ENSP00000219070	0.556
BCL2L1	BCL2L2	9606.ENSP00000302564	9606.ENSP00000250405	0.613
BCL2L1	STAT3	9606.ENSP00000302564	9606.ENSP00000264657	0.985
BCL2L1	IGF1R	9606.ENSP00000302564	9606.ENSP00000268035	0.544
BCL2L1	EGFR	9606.ENSP00000302564	9606.ENSP00000275493	0.686
BCL2L1	STAT4	9606.ENSP00000302564	9606.ENSP00000376134	0.406
BCL2L1	STAT2	9606.ENSP00000302564	9606.ENSP00000315768	0.409
BCL2L1	ESR1	9606.ENSP00000302564	9606.ENSP00000405330	0.566
BCL2L1	PTGS2	9606.ENSP00000302564	9606.ENSP00000356438	0.602
BCL2L1	STAT1	9606.ENSP00000302564	9606.ENSP00000354394	0.62
BCL2L1	MMP9	9606.ENSP00000302564	9606.ENSP00000361405	0.658
BCL2L1	JAK2	9606.ENSP00000302564	9606.ENSP00000371067	0.707
BCL2L1	CDK1	9606.ENSP00000302564	9606.ENSP00000378699	0.87
BCL2L2	EGFR	9606.ENSP00000250405	9606.ENSP00000275493	0.408
BMPR1B	MAP3K7	9606.ENSP00000401907	9606.ENSP00000358335	0.909
CA1	CA3	9606.ENSP00000430656	9606.ENSP00000285381	0.632
CA1	STAT4	9606.ENSP00000430656	9606.ENSP00000376134	0.9
CA4	MAPT	9606.ENSP00000300900	9606.ENSP00000340820	0.49
CA4	CA9	9606.ENSP00000300900	9606.ENSP00000367608	0.721
CA9	STAT3	9606.ENSP00000367608	9606.ENSP00000264657	0.476
CA9	EGFR	9606.ENSP00000367608	9606.ENSP00000275493	0.595
CA9	PTGS2	9606.ENSP00000367608	9606.ENSP00000356438	0.466
CA9	MMP9	9606.ENSP00000367608	9606.ENSP00000361405	0.424
CA9	ESR1	9606.ENSP00000367608	9606.ENSP00000405330	0.432
CDK1	STAT3	9606.ENSP00000378699	9606.ENSP00000264657	0.677
CDK1	EGFR	9606.ENSP00000378699	9606.ENSP00000275493	0.828
CDK1	MAPT	9606.ENSP00000378699	9606.ENSP00000340820	0.749
CDK1	SREBF1	9606.ENSP00000378699	9606.ENSP00000348069	0.557
CDK1	CIT	9606.ENSP00000378699	9606.ENSP00000376306	0.443
CDK1	ESR1	9606.ENSP00000378699	9606.ENSP00000405330	0.544
CYP19A1	IGF1R	9606.ENSP00000379683	9606.ENSP00000268035	0.566
CYP19A1	EGFR	9606.ENSP00000379683	9606.ENSP00000275493	0.618
CYP19A1	HMGCR	9606.ENSP00000379683	9606.ENSP00000287936	0.576
CYP19A1	HSD11B2	9606.ENSP00000379683	9606.ENSP00000316786	0.495
CYP19A1	CYP1A2	9606.ENSP00000379683	9606.ENSP00000342007	0.426
CYP19A1	ESR2	9606.ENSP00000379683	9606.ENSP00000343925	0.885
CYP19A1	PTGS2	9606.ENSP00000379683	9606.ENSP00000356438	0.609
CYP19A1	ESR1	9606.ENSP00000379683	9606.ENSP00000405330	0.922
CYP1A2	PLA2G1B	9606.ENSP00000342007	9606.ENSP00000312286	0.668
CYP1A2	NQO1	9606.ENSP00000342007	9606.ENSP00000319788	0.529
CYP1A2	ESR1	9606.ENSP00000342007	9606.ENSP00000405330	0.411
CYP1A2	XDH	9606.ENSP00000342007	9606.ENSP00000368727	0.91
DCLK1	MAPT	9606.ENSP00000255448	9606.ENSP00000340820	0.418
DCLK1	HMGCR	9606.ENSP00000255448	9606.ENSP00000287936	0.433
DCLK1	PTGS1	9606.ENSP00000255448	9606.ENSP00000354612	0.467
DYRK1A	STAT3	9606.ENSP00000381932	9606.ENSP00000264657	0.445
DYRK1A	MAPT	9606.ENSP00000381932	9606.ENSP00000340820	0.763
EGFR	MMP2	9606.ENSP00000275493	9606.ENSP00000219070	0.707
EGFR	STAT3	9606.ENSP00000275493	9606.ENSP00000264657	0.999
EGFR	IGF1R	9606.ENSP00000275493	9606.ENSP00000268035	0.808
EGFR	MMP10	9606.ENSP00000275493	9606.ENSP00000279441	0.435
EGFR	LDLR	9606.ENSP00000275493	9606.ENSP00000454071	0.439
EGFR	STAT4	9606.ENSP00000275493	9606.ENSP00000376134	0.448
EGFR	MMP1	9606.ENSP00000275493	9606.ENSP00000322788	0.535
EGFR	INSR	9606.ENSP00000275493	9606.ENSP00000303830	0.651
EGFR	PTGS2	9606.ENSP00000275493	9606.ENSP00000356438	0.706
EGFR	MMP9	9606.ENSP00000275493	9606.ENSP00000361405	0.733
EGFR	MAPT	9606.ENSP00000275493	9606.ENSP00000340820	0.752
EGFR	ESR2	9606.ENSP00000275493	9606.ENSP00000343925	0.759
EGFR	STAT2	9606.ENSP00000275493	9606.ENSP00000315768	0.803
EGFR	MMP3	9606.ENSP00000275493	9606.ENSP00000299855	0.838
EGFR	JAK2	9606.ENSP00000275493	9606.ENSP00000371067	0.974
EGFR	ESR1	9606.ENSP00000275493	9606.ENSP00000405330	0.996
EGFR	STAT1	9606.ENSP00000275493	9606.ENSP00000354394	0.996
ELANE	MMP2	9606.ENSP00000466090	9606.ENSP00000219070	0.519
ELANE	MPO	9606.ENSP00000466090	9606.ENSP00000225275	0.971
ELANE	MMP3	9606.ENSP00000466090	9606.ENSP00000299855	0.42
ELANE	F2	9606.ENSP00000466090	9606.ENSP00000308541	0.656
ELANE	PRSS1	9606.ENSP00000466090	9606.ENSP00000308720	0.426
ELANE	MMP1	9606.ENSP00000466090	9606.ENSP00000322788	0.944
ELANE	MMP9	9606.ENSP00000466090	9606.ENSP00000361405	0.71
ELANE	MMP12	9606.ENSP00000466090	9606.ENSP00000458585	0.638
ESR1	MMP2	9606.ENSP00000405330	9606.ENSP00000219070	0.56
ESR1	STAT3	9606.ENSP00000405330	9606.ENSP00000264657	0.988
ESR1	IGF1R	9606.ENSP00000405330	9606.ENSP00000268035	0.999
ESR1	MMP3	9606.ENSP00000405330	9606.ENSP00000299855	0.435
ESR1	INSR	9606.ENSP00000405330	9606.ENSP00000303830	0.413
ESR1	STAT2	9606.ENSP00000405330	9606.ENSP00000315768	0.418
ESR1	NQO1	9606.ENSP00000405330	9606.ENSP00000319788	0.486
ESR1	MMP1	9606.ENSP00000405330	9606.ENSP00000322788	0.418
ESR1	ESR2	9606.ENSP00000405330	9606.ENSP00000343925	0.987
ESR1	SREBF1	9606.ENSP00000405330	9606.ENSP00000348069	0.549
ESR1	STAT1	9606.ENSP00000405330	9606.ENSP00000354394	0.832
ESR1	PTGS2	9606.ENSP00000405330	9606.ENSP00000356438	0.637
ESR1	MMP9	9606.ENSP00000405330	9606.ENSP00000361405	0.615
ESR1	KDM4A	9606.ENSP00000405330	9606.ENSP00000361473	0.589
ESR1	KDM4C	9606.ENSP00000405330	9606.ENSP00000370710	0.404
ESR1	JAK2	9606.ENSP00000405330	9606.ENSP00000371067	0.534
ESR2	STAT3	9606.ENSP00000343925	9606.ENSP00000264657	0.459
ESR2	IGF1R	9606.ENSP00000343925	9606.ENSP00000268035	0.578
ESR2	MMP9	9606.ENSP00000343925	9606.ENSP00000361405	0.459
ESR2	PTGS2	9606.ENSP00000343925	9606.ENSP00000356438	0.527
F2	MPO	9606.ENSP00000308541	9606.ENSP00000225275	0.51
F2	ROCK2	9606.ENSP00000308541	9606.ENSP00000317985	0.469
F2	MMP9	9606.ENSP00000308541	9606.ENSP00000361405	0.573
HMGCR	NR1H2	9606.ENSP00000287936	9606.ENSP00000253727	0.489
HMGCR	NR1H3	9606.ENSP00000287936	9606.ENSP00000477707	0.61
HMGCR	LDLR	9606.ENSP00000287936	9606.ENSP00000454071	0.842
HMGCR	SREBF1	9606.ENSP00000287936	9606.ENSP00000348069	0.988
HMGCR	SREBF2	9606.ENSP00000287936	9606.ENSP00000354476	0.992
IGF1R	MMP2	9606.ENSP00000268035	9606.ENSP00000219070	0.499
IGF1R	STAT3	9606.ENSP00000268035	9606.ENSP00000264657	0.929
IGF1R	STAT1	9606.ENSP00000268035	9606.ENSP00000354394	0.407
IGF1R	SREBF1	9606.ENSP00000268035	9606.ENSP00000348069	0.408
IGF1R	PTGS2	9606.ENSP00000268035	9606.ENSP00000356438	0.466
IGF1R	MMP9	9606.ENSP00000268035	9606.ENSP00000361405	0.504
IGF1R	JAK2	9606.ENSP00000268035	9606.ENSP00000371067	0.933
IGF1R	INSR	9606.ENSP00000268035	9606.ENSP00000303830	0.971
INSR	MBNL2	9606.ENSP00000303830	9606.ENSP00000267287	0.518
INSR	SREBF1	9606.ENSP00000303830	9606.ENSP00000348069	0.55
INSR	JAK2	9606.ENSP00000303830	9606.ENSP00000371067	0.554
JAK2	MMP2	9606.ENSP00000371067	9606.ENSP00000219070	0.465
JAK2	STAT3	9606.ENSP00000371067	9606.ENSP00000264657	0.999
JAK2	STAT2	9606.ENSP00000371067	9606.ENSP00000315768	0.988
JAK2	ROCK2	9606.ENSP00000371067	9606.ENSP00000317985	0.417
JAK2	STAT1	9606.ENSP00000371067	9606.ENSP00000354394	0.999
JAK2	PTGS2	9606.ENSP00000371067	9606.ENSP00000356438	0.502
JAK2	MMP9	9606.ENSP00000371067	9606.ENSP00000361405	0.532
JAK2	STAT4	9606.ENSP00000371067	9606.ENSP00000376134	0.983
KDM4A	NR1H2	9606.ENSP00000361473	9606.ENSP00000253727	0.646
KDM4A	NR1H3	9606.ENSP00000361473	9606.ENSP00000477707	0.646
LDLR	MMP2	9606.ENSP00000454071	9606.ENSP00000219070	0.547
LDLR	NR1H2	9606.ENSP00000454071	9606.ENSP00000253727	0.46
LDLR	LRP8	9606.ENSP00000454071	9606.ENSP00000303634	0.429
LDLR	SREBF1	9606.ENSP00000454071	9606.ENSP00000348069	0.97
LDLR	SREBF2	9606.ENSP00000454071	9606.ENSP00000354476	0.979
LDLR	MMP9	9606.ENSP00000454071	9606.ENSP00000361405	0.446
LDLR	NR1H3	9606.ENSP00000454071	9606.ENSP00000477707	0.571
LRP8	MAPT	9606.ENSP00000303634	9606.ENSP00000340820	0.605
MAP3K7	STAT3	9606.ENSP00000358335	9606.ENSP00000264657	0.675
MAP3K7	XDH	9606.ENSP00000358335	9606.ENSP00000368727	0.62
MAPT	MBNL2	9606.ENSP00000340820	9606.ENSP00000267287	0.464
MAPT	ROCK2	9606.ENSP00000340820	9606.ENSP00000317985	0.404
MMP1	MMP2	9606.ENSP00000322788	9606.ENSP00000219070	0.921
MMP1	MPO	9606.ENSP00000322788	9606.ENSP00000225275	0.405
MMP1	MMP13	9606.ENSP00000322788	9606.ENSP00000260302	0.682
MMP1	STAT3	9606.ENSP00000322788	9606.ENSP00000264657	0.969
MMP1	MMP10	9606.ENSP00000322788	9606.ENSP00000279441	0.936
MMP1	MMP3	9606.ENSP00000322788	9606.ENSP00000299855	0.953
MMP1	PRSS1	9606.ENSP00000322788	9606.ENSP00000308720	0.907
MMP1	PTGS2	9606.ENSP00000322788	9606.ENSP00000356438	0.657
MMP1	MMP9	9606.ENSP00000322788	9606.ENSP00000361405	0.961
MMP10	MMP2	9606.ENSP00000279441	9606.ENSP00000219070	0.692
MMP10	MMP13	9606.ENSP00000279441	9606.ENSP00000260302	0.685
MMP10	STAT3	9606.ENSP00000279441	9606.ENSP00000264657	0.416
MMP10	PTGS2	9606.ENSP00000279441	9606.ENSP00000356438	0.516
MMP10	PRSS1	9606.ENSP00000279441	9606.ENSP00000308720	0.9
MMP10	MMP3	9606.ENSP00000279441	9606.ENSP00000299855	0.933
MMP10	MMP9	9606.ENSP00000279441	9606.ENSP00000361405	0.966
MMP12	MMP3	9606.ENSP00000458585	9606.ENSP00000299855	0.517
MMP12	PTGS2	9606.ENSP00000458585	9606.ENSP00000356438	0.405
MMP12	MMP9	9606.ENSP00000458585	9606.ENSP00000361405	0.724
MMP13	MMP9	9606.ENSP00000260302	9606.ENSP00000361405	0.436
MMP13	STAT3	9606.ENSP00000260302	9606.ENSP00000264657	0.455
MMP13	PTGS2	9606.ENSP00000260302	9606.ENSP00000356438	0.636
MMP13	PRSS1	9606.ENSP00000260302	9606.ENSP00000308720	0.902
MMP2	MMP3	9606.ENSP00000219070	9606.ENSP00000299855	0.464
MMP2	MPO	9606.ENSP00000219070	9606.ENSP00000225275	0.505
MMP2	PTGS2	9606.ENSP00000219070	9606.ENSP00000356438	0.663
MMP2	MMP9	9606.ENSP00000219070	9606.ENSP00000361405	0.908
MMP2	STAT3	9606.ENSP00000219070	9606.ENSP00000264657	0.975
MMP3	MPO	9606.ENSP00000299855	9606.ENSP00000225275	0.455
MMP3	STAT3	9606.ENSP00000299855	9606.ENSP00000264657	0.964
MMP3	PTGS2	9606.ENSP00000299855	9606.ENSP00000356438	0.691
MMP3	PRSS1	9606.ENSP00000299855	9606.ENSP00000308720	0.9
MMP3	MMP9	9606.ENSP00000299855	9606.ENSP00000361405	0.918
MMP9	MPO	9606.ENSP00000361405	9606.ENSP00000225275	0.727
MMP9	NOX4	9606.ENSP00000361405	9606.ENSP00000263317	0.489
MMP9	STAT3	9606.ENSP00000361405	9606.ENSP00000264657	0.973
MMP9	PRSS1	9606.ENSP00000361405	9606.ENSP00000308720	0.91
MMP9	STAT1	9606.ENSP00000361405	9606.ENSP00000354394	0.537
MMP9	PTGS2	9606.ENSP00000361405	9606.ENSP00000356438	0.76
MMP9	STAT4	9606.ENSP00000361405	9606.ENSP00000376134	0.407
MPO	XDH	9606.ENSP00000225275	9606.ENSP00000368727	0.448
MPO	NOX4	9606.ENSP00000225275	9606.ENSP00000263317	0.457
MPO	STAT3	9606.ENSP00000225275	9606.ENSP00000264657	0.48
MPO	PLA2G1B	9606.ENSP00000225275	9606.ENSP00000312286	0.505
MPO	NQO1	9606.ENSP00000225275	9606.ENSP00000319788	0.505
MPO	PTGS2	9606.ENSP00000225275	9606.ENSP00000356438	0.653
MPO	PTGS1	9606.ENSP00000225275	9606.ENSP00000354612	0.933
NOX4	STAT3	9606.ENSP00000263317	9606.ENSP00000264657	0.4
NOX4	NQO1	9606.ENSP00000263317	9606.ENSP00000319788	0.462
NOX4	PTGS2	9606.ENSP00000263317	9606.ENSP00000356438	0.489
NOX4	XDH	9606.ENSP00000263317	9606.ENSP00000368727	0.591
NQO1	PTGS2	9606.ENSP00000319788	9606.ENSP00000356438	0.506
NR1H2	SREBF2	9606.ENSP00000253727	9606.ENSP00000354476	0.785
NR1H2	NR1H3	9606.ENSP00000253727	9606.ENSP00000477707	0.903
NR1H2	SREBF1	9606.ENSP00000253727	9606.ENSP00000348069	0.978
NR1H3	SREBF1	9606.ENSP00000477707	9606.ENSP00000348069	0.984
NR1H3	SREBF2	9606.ENSP00000477707	9606.ENSP00000354476	0.784
PLA2G1B	PTGS1	9606.ENSP00000312286	9606.ENSP00000354612	0.837
PLA2G1B	PTGS2	9606.ENSP00000312286	9606.ENSP00000356438	0.89
PTAFR	STAT3	9606.ENSP00000362965	9606.ENSP00000264657	0.753
PTAFR	STAT2	9606.ENSP00000362965	9606.ENSP00000315768	0.487
PTGS1	PTGS2	9606.ENSP00000354612	9606.ENSP00000356438	0.869
PTGS2	STAT3	9606.ENSP00000356438	9606.ENSP00000264657	0.967
PTGS2	STAT1	9606.ENSP00000356438	9606.ENSP00000354394	0.593
PTGS2	STAT4	9606.ENSP00000356438	9606.ENSP00000376134	0.43
ROCK2	STAT3	9606.ENSP00000317985	9606.ENSP00000264657	0.561
RPS6KA5	STAT3	9606.ENSP00000479667	9606.ENSP00000264657	0.403
SREBF1	STAT3	9606.ENSP00000348069	9606.ENSP00000264657	0.484
SREBF1	SREBF2	9606.ENSP00000348069	9606.ENSP00000354476	0.618
STAT1	STAT3	9606.ENSP00000354394	9606.ENSP00000264657	0.988
STAT1	STAT2	9606.ENSP00000354394	9606.ENSP00000315768	0.994
STAT1	STAT4	9606.ENSP00000354394	9606.ENSP00000376134	0.871
STAT2	STAT3	9606.ENSP00000315768	9606.ENSP00000264657	0.94
STAT2	STAT4	9606.ENSP00000315768	9606.ENSP00000376134	0.822
STAT3	STAT4	9606.ENSP00000264657	9606.ENSP00000376134	0.922
